# Supplementary material for: Digital E. coli Counter: A Microfluidics and Computer Vision-Based DNAzyme Method for the Isolation and Specific Detection of E. coli from Water Samples
Source: Biosensors (Basel). 2022 Jan 10;12(1):34. doi: 10.3390/bios12010034 (PMC8773571; doi:10.3390/bios12010034)
Supplement: Supplementary file 1 [file biosensors-12-00034-s001.zip]

Archive with 16 entries (16 files):
- Supplementary Videos/Video S1_Droplet Production.mp4
- Supplementary Videos/Video S10_ 5ul per min flow rate.mp4
- Supplementary Videos/Video S11_ 7.5ul per min flow rate.mp4
- Supplementary Videos/Video S12_ 10ul per min flow rate.mp4
- Supplementary Videos/Video S13_With E.coli.mp4
- Supplementary Videos/Video S14_Without E.coli.mp4
- Supplementary Videos/Video S15_E. coli counting.mp4
- Supplementary Videos/Video S16_Without E.coli_counting.avi
- Supplementary Videos/Video S2_single Bead encapsulation.mp4
- Supplementary Videos/Video S3_Lysozyme in HEPES at room temperature.mp4
- Supplementary Videos/Video S4_ Lysozyme in HEPES buffer with Tween 20.mp4
- Supplementary Videos/Video S5_Lysozyme Tris EDTA buffer.mp4
- Supplementary Videos/Video S6_ High temperature treatment in HEPES.mp4
- Supplementary Videos/Video S7_Heat treatment at 95C.mp4
- Supplementary Videos/Video S8_Heat treatment at100C.mp4
- Supplementary Videos/Video S9_ Heat treatment at105C.mp4
